# Supplementary material for: Opposing Development of Cytotoxic and Follicular Helper CD4 T Cells Controlled by the TCF-1-Bcl6 Nexus
Source: Cell Rep. 2016 Nov 1;17(6):1571–83. doi: 10.1016/j.celrep.2016.10.013 (PMC5149578; doi:10.1016/j.celrep.2016.10.013)
Supplement: Table S1. Differences in Gene Expression between Gzmb+ and Gzmb− Cells, Related to Figure 2 [file mmc2.xlsx]

## Sheet: 017P - Table S1
Supplementary Table 1: Differences in gene expression between Gzmb+ and Gzmb- cells.
ensmus	gene_symbol	p-value	q-value	Fold change (log2)
ENSMUSG00000015437	Gzmb	5.94571e-82	6.81557e-78	10.0053
ENSMUSG00000032640	Chsy1	1.64106e-09	2.6878e-06	5.02936
ENSMUSG00000035042	Ccl5	5.16397e-07	0.000493288	4.69477
ENSMUSG00000048521	Cxcr6	9.79659e-07	0.00074401	4.47796
ENSMUSG00000004612	Nkg7	1.86644e-05	0.00764108	4.32501
ENSMUSG00000026547	Tagln2	1.59743e-05	0.00704282	4.2515
ENSMUSG00000031799	Tpm4	4.49975e-06	0.00257903	3.94693
ENSMUSG00000001025	S100a6	0.000112704	0.0230701	3.79378
ENSMUSG00000069833	Ahnak	0.000102238	0.022679	3.77967
ENSMUSG00000089672	Gp49a	3.8526e-13	2.20812e-09	3.73057
ENSMUSG00000030103	Bhlhe40	0.000134534	0.0257026	3.67942
ENSMUSG00000044258	Ctla2a	7.87331e-11	2.25629e-07	3.60987
ENSMUSG00000046876	Atxn1	0.00028927	0.0419735	3.52864
ENSMUSG00000026728	Vim	6.08089e-05	0.0163353	3.52678
ENSMUSG00000050335	Lgals3	4.0906e-09	5.21006e-06	3.51056
ENSMUSG00000058013	Sept11	1.42843e-05	0.00654966	3.45799
ENSMUSG00000030413	Pglyrp1	8.89118e-05	0.0212332	3.39494
ENSMUSG00000006360	Crip1	0.000401994	0.0523643	3.33107
ENSMUSG00000001020	S100a4	3.51294e-05	0.0115054	3.31897
ENSMUSG00000020644	Id2	0.00189161	0.14586	3.30331
ENSMUSG00000015355	Cd48	0.000702798	0.0760016	3.29234
ENSMUSG00000025810	Nrp1	0.00102295	0.0961205	3.26977
ENSMUSG00000040253	Gbp7	0.000377881	0.0515672	3.13843
ENSMUSG00000040212	Emp3	4.13639e-05	0.0131709	3.13132
ENSMUSG00000020143	Dock2	0.00169787	0.135158	3.08006
ENSMUSG00000068220	Lgals1	0.000395952	0.05217	3.05808
ENSMUSG00000022781	Pak2	0.00110384	0.0996324	2.99976
ENSMUSG00000055447	Cd47	0.000683004	0.0745646	2.98488
ENSMUSG00000021764	Ndufs4	0.00061407	0.0690106	2.9712
ENSMUSG00000040274	Cdk6	0.00159524	0.12969	2.93811
ENSMUSG00000020009	Ifngr1	0.000126176	0.0246814	2.91682
ENSMUSG00000054065	Pkp3	0.00103988	0.0961306	2.90915
ENSMUSG00000037129	Tmprss13	5.40346e-06	0.00294952	2.84328
ENSMUSG00000062593	Lilrb4	6.97022e-10	1.59799e-06	2.835
ENSMUSG00000043931	Gimap7	0.00234886	0.168281	2.8151
ENSMUSG00000025630	Hprt	0.00337793	0.180658	2.80831
ENSMUSG00000017707	Serinc3	0.00240973	0.170511	2.79792
ENSMUSG00000063410	Stk24	0.00015365	0.0280553	2.79057
ENSMUSG00000034163	Zfc3h1	0.00313804	0.180658	2.77113
ENSMUSG00000038151	Prdm1	7.77023e-07	0.000685155	2.74143
ENSMUSG00000026068	Il18rap	3.19001e-07	0.000365671	2.69973
ENSMUSG00000028161	Ppp3ca	5.0785e-07	0.000493288	2.69251
ENSMUSG00000078606	Gm4070	0.000448201	0.0573589	2.68982
ENSMUSG00000028480	Glipr2	0.000209135	0.0347438	2.68516
ENSMUSG00000025888	Casp1	0.001023	0.0961205	2.6542
ENSMUSG00000056498	Tmem154	0.00105885	0.0971004	2.63854
ENSMUSG00000007817	Zmiz1	0.000503085	0.0607038	2.61848
ENSMUSG00000022565	Plec	0.000938706	0.0919691	2.59271
ENSMUSG00000063406	Tmed5	0.00380798	0.186542	2.55503
ENSMUSG00000041954	Tnfrsf18	0.00103148	0.0961285	2.55485
ENSMUSG00000020272	Stk10	0.00173414	0.136154	2.53752
ENSMUSG00000045868	Gvin1	0.000979389	0.0936258	2.52682
ENSMUSG00000056116	H2-T22	0.00344192	0.180658	2.49854
ENSMUSG00000099397	Gm7809	1.10496e-11	4.22206e-08	2.46543
ENSMUSG00000021242	Npc2	0.00386741	0.187848	2.46319
ENSMUSG00000021591	Glrx	0.000590887	0.0677334	2.44242
ENSMUSG00000008036	Ap2s1	0.00151039	0.124558	2.43939
ENSMUSG00000020248	Nfyb	0.000838979	0.085868	2.41701
ENSMUSG00000021361	Tmem14c	0.00293992	0.180658	2.39798
ENSMUSG00000027067	Ssrp1	0.00289352	0.180658	2.38454
ENSMUSG00000034028	Cd226	1.30857e-05	0.00630574	2.34481
ENSMUSG00000021188	Trip11	0.00301207	0.180658	2.32314
ENSMUSG00000028270	Gbp2	9.1298e-07	0.00074401	2.31278
ENSMUSG00000005465	Il27ra	0.00388754	0.188029	2.30566
ENSMUSG00000039384	Dusp10	0.000280776	0.0419735	2.26498
ENSMUSG00000029538	Srsf9	0.00135198	0.114798	2.2403
ENSMUSG00000026070	Il18r1	0.000201506	0.0344756	2.23661
ENSMUSG00000026970	Rbms1	0.00359402	0.180658	2.23257
ENSMUSG00000021458	2010111I01Rik	0.00129093	0.112961	2.22277
ENSMUSG00000039262	Prrc2b	0.00165814	0.133854	2.20911
ENSMUSG00000020718	Polg2	0.00276907	0.180658	2.20104
ENSMUSG00000070691	Runx3	0.00324532	0.180658	2.19633
ENSMUSG00000022200	Golph3	0.000917883	0.0912986	2.18917
ENSMUSG00000044757	Gm6430	0.00356637	0.180658	2.18553
ENSMUSG00000071657	Bscl2	0.000318005	0.0450036	2.17804
ENSMUSG00000032504	Pdcd6ip	0.00355269	0.180658	2.16731
ENSMUSG00000059325	Hopx	0.000256432	0.0397227	2.15475
ENSMUSG00000029994	Anxa4	3.59738e-06	0.00217035	2.14733
ENSMUSG00000040659	Efhd2	0.00179534	0.14	2.1415
ENSMUSG00000049103	Ccr2	0.000353623	0.0488383	2.0784
ENSMUSG00000015316	Slamf1	0.000780384	0.0805905	2.06979
ENSMUSG00000027636	Sla2	1.64133e-09	2.6878e-06	2.06115
ENSMUSG00000044703	Phf11a	0.00108472	0.0986836	2.05377
ENSMUSG00000074978	Actg-ps1	0.00364059	0.180658	2.04959
ENSMUSG00000030978	Rrm1	0.00327773	0.180658	2.0314
ENSMUSG00000027854	Sike1	0.00347775	0.180658	2.02823
ENSMUSG00000100454	Gm28901	0.00065978	0.0727217	2.02025
ENSMUSG00000092417	Gpank1	8.76294e-05	0.0212332	2.0143
ENSMUSG00000022102	Dok2	0.00350569	0.180658	2.01356
ENSMUSG00000026944	Abca2	0.00255442	0.177463	2.01156
ENSMUSG00000027018	Hat1	0.00346239	0.180658	1.99558
ENSMUSG00000034792	Gna15	6.71151e-06	0.003497	1.98987
ENSMUSG00000028884	Rpa2	0.00145968	0.121249	1.97899
ENSMUSG00000057649	Brd9	0.00400409	0.192045	1.95835
ENSMUSG00000041926	Rnpep	0.00119782	0.107173	1.94818
ENSMUSG00000033054	Npat	0.000107928	0.0230701	1.94731
ENSMUSG00000094568	Gm1815	0.00295003	0.180658	1.94583
ENSMUSG00000028048	Gba	0.00326262	0.180658	1.93948
ENSMUSG00000003363	Pld3	0.00341765	0.180658	1.9341
ENSMUSG00000050565	Tor1aip2	0.00342453	0.180658	1.91317
ENSMUSG00000031400	G6pdx	1.32023e-05	0.00630574	1.89411
ENSMUSG00000052593	Adam17	0.000196407	0.0341123	1.89068
ENSMUSG00000027671	Actl6a	0.000182949	0.0322638	1.87695
ENSMUSG00000031373	Car5b	0.00011144	0.0230701	1.85551
ENSMUSG00000033684	Qsox1	0.00226704	0.163441	1.85394
ENSMUSG00000025439	Clns1a	0.00361179	0.180658	1.83075
ENSMUSG00000035901	Dennd5a	0.000657108	0.0727217	1.83068
ENSMUSG00000074874	Ctla2b	1.03849e-06	0.00074401	1.81589
ENSMUSG00000048120	Entpd1	0.00380515	0.186542	1.81367
ENSMUSG00000080205	Gm15526	0.00167828	0.134532	1.78226
ENSMUSG00000040842	Szrd1	0.000387029	0.05217	1.78218
ENSMUSG00000093124	Gm24366	2.59456e-05	0.00874747	1.77621
ENSMUSG00000028557	Rnf11	0.0013249	0.11419	1.74883
ENSMUSG00000046341	Gm11223	0.002147	0.159812	1.73812
ENSMUSG00000022538	Lsg1	0.00021838	0.0352576	1.7361
ENSMUSG00000041920	Slc16a6	0.00240542	0.170511	1.71618
ENSMUSG00000003153	Slc2a3	1.25027e-06	0.000843052	1.71452
ENSMUSG00000071648	Rom1	1.42041e-06	0.000904566	1.70429
ENSMUSG00000016498	Pdcd1lg2	0.000267328	0.0408585	1.6991
ENSMUSG00000020063	Sirt1	0.000333016	0.0465532	1.69515
ENSMUSG00000000278	Scpep1	0.000535059	0.0629089	1.68727
ENSMUSG00000038425	Poli	0.00320551	0.180658	1.67681
ENSMUSG00000022744	Cldn25	0.000282606	0.0419735	1.67392
ENSMUSG00000032281	Acsbg1	0.000287111	0.0419735	1.63186
ENSMUSG00000094685	Gm5900	0.000601977	0.0683214	1.61442
ENSMUSG00000087700	Gm15283	0.000770783	0.0805905	1.60082
ENSMUSG00000000028	Cdc45	1.95076e-05	0.00771088	1.59786
ENSMUSG00000024659	Anxa1	0.000958375	0.0931004	1.59768
ENSMUSG00000046519	Golph3l	6.13609e-05	0.0163353	1.59236
ENSMUSG00000026384	Ptpn4	0.00137687	0.116052	1.58101
ENSMUSG00000081769	Gm12216	0.00369418	0.182528	1.57592
ENSMUSG00000059791	Nrm	0.000127035	0.0246814	1.57388
ENSMUSG00000029275	Gfi1	0.000237072	0.0377439	1.56734
ENSMUSG00000018930	Ccl4	0.00203965	0.153819	1.56649
ENSMUSG00000002280	Narfl	0.000537824	0.0629089	1.56422
ENSMUSG00000074733	5830428H23Rik	0.000923898	0.0912986	1.54672
ENSMUSG00000020689	Itgb3	0.00189594	0.14586	1.54067
ENSMUSG00000021038	Vipas39	0.00139991	0.117133	1.52429
ENSMUSG00000103192	RP23-328G14.3	0.00217218	0.160643	1.52064
ENSMUSG00000026069	Il1rl1	0.00021386	0.035021	1.51671
ENSMUSG00000079138	Gm8818	2.4335e-05	0.00847002	1.51332
ENSMUSG00000055067	Smyd3	0.00346422	0.180658	1.51216
ENSMUSG00000030616	Sytl2	0.000559606	0.0647956	1.51078
ENSMUSG00000027669	Gnb4	5.4898e-05	0.0161358	1.50804
ENSMUSG00000022807	Osbpl11	2.25706e-05	0.00847002	1.49782
ENSMUSG00000029029	Wrap73	9.82263e-05	0.0225598	1.49719
ENSMUSG00000022440	C1qtnf6	0.0024858	0.173749	1.496
ENSMUSG00000091474	2610021A01Rik	0.000459325	0.0578598	1.49105
ENSMUSG00000076910	Traj19	0.0015807	0.129425	1.48967
ENSMUSG00000059970	Hspa2	0.00403822	0.192876	1.48519
ENSMUSG00000023953	Polh	0.000980118	0.0936258	1.48433
ENSMUSG00000056413	Adap1	0.00279689	0.180658	1.48396
ENSMUSG00000103089	RP23-59N15.2	5.94925e-05	0.0163353	1.48087
ENSMUSG00000023067	Cdkn1a	0.00211708	0.158615	1.47862
ENSMUSG00000082550	Gm12344	0.000495061	0.0604475	1.47351
ENSMUSG00000057982	Zfp809	0.000120853	0.0243042	1.47283
ENSMUSG00000068964	Gm6361	0.000475523	0.0592492	1.46416
ENSMUSG00000014599	Csf1	0.00131283	0.114008	1.46402
ENSMUSG00000032939	Nup93	0.00246099	0.173069	1.46356
ENSMUSG00000093465	Gm20682	0.000856485	0.0868839	1.45555
ENSMUSG00000043467	Zbtb37	0.00133634	0.114317	1.45477
ENSMUSG00000029570	Lfng	9.84028e-05	0.0225598	1.4493
ENSMUSG00000035397	Klf16	0.000302058	0.0432811	1.44622
ENSMUSG00000081470	Gm14131	0.000154191	0.0280553	1.44548
ENSMUSG00000032788	Pdxk	6.27021e-05	0.0163353	1.43398
ENSMUSG00000086517	Gm12534	4.28633e-05	0.0132795	1.41845
ENSMUSG00000074212	Dnajb14	0.000206804	0.0347438	1.41182
ENSMUSG00000036636	Clcn7	0.00225517	0.163441	1.39706
ENSMUSG00000003198	Zfp959	0.000745109	0.0798241	1.39551
ENSMUSG00000032400	Zwilch	0.00222601	0.163441	1.39485
ENSMUSG00000057835	Zfp119a	0.000777249	0.0805905	1.39387
ENSMUSG00000071266	Zfp946	8.36458e-05	0.0208442	1.38931
ENSMUSG00000099025	Gm27162	0.000160048	0.0286661	1.38866
ENSMUSG00000082676	Gm11843	1.79825e-05	0.00763458	1.37854
ENSMUSG00000033964	Zbtb41	0.00275257	0.180658	1.36663
ENSMUSG00000032352	Lrrc1	0.00364034	0.180658	1.36563
ENSMUSG00000028337	Coro2a	2.38385e-05	0.00847002	1.35626
ENSMUSG00000007080	Pole	0.000111332	0.0230701	1.35165
ENSMUSG00000031935	Med17	0.00327106	0.180658	1.33301
ENSMUSG00000044768	D1Ertd622e	0.00201003	0.15259	1.31441
ENSMUSG00000032578	Cish	0.000242917	0.0381446	1.31263
ENSMUSG00000044864	Ankrd50	0.000495688	0.0604475	1.3081
ENSMUSG00000000394	Gcg	0.00358131	0.180658	1.29014
ENSMUSG00000022583	Ly6f	0.00257945	0.178122	1.28372
ENSMUSG00000028974	Dffa	0.00358131	0.180658	1.27137
ENSMUSG00000040264	Gbp5	0.00120609	0.107173	1.26799
ENSMUSG00000006301	Tmbim1	0.00358132	0.180658	1.26795
ENSMUSG00000020212	Mdm1	0.00358131	0.180658	1.266
ENSMUSG00000052369	Tmem106c	0.00358133	0.180658	1.26494
ENSMUSG00000006398	Cdc20	0.0035813	0.180658	1.26091
ENSMUSG00000021235	Coq6	0.00358131	0.180658	1.25602
ENSMUSG00000070490	Gm10293	0.00010288	0.022679	1.25114
ENSMUSG00000038497	Tmco3	0.00358132	0.180658	1.24921
ENSMUSG00000037278	Tmem97	0.00358128	0.180658	1.24227
ENSMUSG00000071078	Nr2c2ap	6.02564e-05	0.0163353	1.23795
ENSMUSG00000060681	Slc9a6	0.00358133	0.180658	1.23687
ENSMUSG00000053644	Aldh7a1	0.0035813	0.180658	1.23056
ENSMUSG00000079414	Gm11110	0.00358132	0.180658	1.2291
ENSMUSG00000023345	Poc1a	0.00358132	0.180658	1.22399
ENSMUSG00000073437	D330041H03Rik	0.00358132	0.180658	1.22279
ENSMUSG00000103883	RP23-145F9.3	0.0035813	0.180658	1.21456
ENSMUSG00000049858	Suox	0.00358133	0.180658	1.21374
ENSMUSG00000038569	Rad9b	0.00358131	0.180658	1.20776
ENSMUSG00000051113	Fam71e1	4.49362e-05	0.0135554	1.207
ENSMUSG00000073968	Trim68	0.00358131	0.180658	1.20652
ENSMUSG00000104213	Ighd	0.00358135	0.180658	1.20444
ENSMUSG00000019564	Arid3a	0.00358136	0.180658	1.20256
ENSMUSG00000084361	Gm8202	0.00128161	0.112961	1.19774
ENSMUSG00000036291	Ap5m1	0.00358131	0.180658	1.19706
ENSMUSG00000078762	Haus5	0.00358132	0.180658	1.19558
ENSMUSG00000013973	Dedd	0.00358135	0.180658	1.19329
ENSMUSG00000049488	Tmem67	0.00358131	0.180658	1.18856
ENSMUSG00000103260	RP23-292F19.4	0.00358131	0.180658	1.1844
ENSMUSG00000103396	RP24-360M7.1	0.00314985	0.180658	1.17698
ENSMUSG00000097207	6030443J06Rik	8.20774e-05	0.0208442	1.16844
ENSMUSG00000060811	Gm10088	0.000450345	0.0573589	1.16357
ENSMUSG00000097369	Gm26545	0.00358131	0.180658	1.16074
ENSMUSG00000083856	Gm13886	0.000393049	0.05217	1.15398
ENSMUSG00000084087	Gm13650	2.43837e-05	0.00847002	1.15393
ENSMUSG00000074876	Spata5l1	0.00358136	0.180658	1.14247
ENSMUSG00000076494	Trbj2-3	0.00385595	0.187848	1.13871
ENSMUSG00000074476	Spc24	0.00358134	0.180658	1.13395
ENSMUSG00000027546	Atp9a	0.00358132	0.180658	1.13334
ENSMUSG00000050555	Hyls1	0.00358131	0.180658	1.13262
ENSMUSG00000089976	Gm2389	0.00358129	0.180658	1.11576
ENSMUSG00000073478	D730003I15Rik	0.00358132	0.180658	1.10516
ENSMUSG00000054455	Vapb	0.00358134	0.180658	1.08717
ENSMUSG00000034987	Hrh2	0.00358132	0.180658	1.07545
ENSMUSG00000026544	Dusp23	0.00358129	0.180658	1.07279
ENSMUSG00000048327	Ckap2l	0.00358132	0.180658	1.07142
ENSMUSG00000040158	Tax1bp3	0.00358133	0.180658	1.02396
ENSMUSG00000100862	Gm10925	0.00226571	0.163441	0.765315
ENSMUSG00000064341	mt-Nd1	0.00197988	0.151303	0.688365
ENSMUSG00000064363	mt-Nd4	0.00172441	0.136154	0.594789
ENSMUSG00000058838	Rps27a-ps2	0.000911848	0.0912986	0.470482
ENSMUSG00000055093	Gm8430	0.000527201	0.0629089	0.469588
ENSMUSG00000036309	Skp1a	0.000772505	0.0805905	0.407782
ENSMUSG00000020460	Rps27a	0.000139257	0.0261689	0.373386
ENSMUSG00000041765	Ubac2	0.00396167	0.190809	0.371374
ENSMUSG00000000782	Tcf7	1.88693e-09	2.70374e-06	0.196602
